# Supplementary material for: Fish Processing and Digestion Affect Parvalbumins Detectability in Gilthead Seabream and European Seabass
Source: Animals (Basel). 2022 Nov 3;12(21):3022. doi: 10.3390/ani12213022 (PMC9654892; doi:10.3390/ani12213022)
Supplement: Supplementary file 1 [file animals-12-03022-s001.zip]

Archive with 1 entries (1 files):
- animals-1993733-supplementary.pdf
